# Supplementary material for: Structural vulnerability to narcotics-driven firearm violence: An ethnographic and epidemiological study of Philadelphia’s Puerto Rican inner-city
Source: PLoS One. 2019 Nov 21;14(11):e0225376. doi: 10.1371/journal.pone.0225376 (PMC6872141; doi:10.1371/journal.pone.0225376)
Supplement: S1 Appendix — (R) [file pone.0225376.s001.R]

#########################################################################################################################
### R Code for "The Unique Structural Vulnerability of Philadelphia's Puerto Rican 
###Inner-City to Narcotics-Driven Firearm Violence: An Ethnographic and Epidemiological Study"
### Written By: Joseph Friedman - joseph.robert.friedman@gmail.com
### Validated By: Nick Graetz
### Updated June 14th, 2019
###Note: fill in the root directory location on line 15, add the correct data to the directory as outlined in the paper. 
#########################################################################################################################
##Load packages
list.of.packages <- c("data.table","ggplot2","haven","rgdal","leaflet","varhandle","gridExtra","grid","QuantPsyc","Hmisc","maptools","ggmap","dplyr","sf","viridis","pscl")
new.packages <- list.of.packages[!(list.of.packages %in% installed.packages()[,"Package"])]
if(length(new.packages)) install.packages(new.packages)
lapply(list.of.packages, require, character.only = TRUE)
# Fill in root directory where data are located
root <- ""

#Aesthetics used for graphing
aesth <- theme_classic() + theme(
  axis.line.x = element_line(colour = 'black', size=0.5, linetype='solid'),
  axis.line.y = element_line(colour = 'black', size=0.5, linetype='solid'),
  strip.text.x = element_text(size =15),
  strip.text.y = element_text(size = 15),
  axis.text=element_text(size=15,face="bold"),
  axis.title.x = element_text(colour="grey20",size=15),
  axis.title.y = element_text(colour="grey20",size=15),
  legend.text=element_text(size=15),
  title=element_text(size=15),
  legend.title=element_text(size=15))

aesth2 <- theme_classic() + theme(
  axis.line.x = element_line(colour = 'black', size=0.5, linetype='solid'),
  axis.line.y = element_line(colour = 'black', size=0.5, linetype='solid'),
  strip.text.x = element_text(size =30),
  strip.text.y = element_text(size = 30),
  axis.text=element_text(size=30,face="bold"),
  axis.title.x = element_text(colour="grey20",size=30),
  axis.title.y = element_text(colour="grey20",size=30),
  legend.text=element_text(size=30),
  title=element_text(size=30),
  legend.title=element_text(size=30))

##########################################
# Load Shapefile
shp <- readOGR(paste0(root,"Census_Tracts_2010/Census_Tracts_2010.shp"),layer='Census_Tracts_2010')
shp$TRACT <- as.numeric(as.character(shp$TRACTCE10))
proj4string(shp) <- CRS("+proj=longlat +ellps=WGS84") 

##########################################
#Load Raw Crime Incidents Data
raw <- fread(paste0(root,"incidents_part1_part2.csv"))
raw[,obs:=1]
raw[,year:=as.numeric(substring(dispatch_date,1,4))]
raw[,month:=as.numeric(substring(dispatch_date,6,7))]

########################################################
#Tabulate Crime Counts By Census Tract, Month, Year
########################################################
crimes <- list()
for (c.var in c("Homicide - Criminal","Narcotic / Drug Law Violations","Aggravated Assault Firearm","Weapon Violations")) {
print(c.var)
for (c.year in unique(raw$year)) {
  print(c.year)
for (c.month in unique(raw$month)) {
raw[,long:=lng]
dat <- raw[text_general_code==c.var & year ==c.year & month==c.month,c("lat","long")] 
if (nrow(dat) > 0) {
dat <- dat[!is.na(lat)]
coordinates(dat) <- ~long+lat
dat <- SpatialPointsDataFrame(dat,data.frame(id=1:length(dat)))
proj4string(dat) <- CRS("+proj=longlat +ellps=WGS84")  
res <- data.table(over(dat, shp))
#res <- merge(res,dat,by=c("TRACT"))
res[,obs:=1]
res <- res[,.(count=sum(obs)),by=.(TRACT)]
res[,TRACT:=as.numeric(as.character(TRACT))]
res[,type:=c.var]
res[,year:=c.year]
res[,month:=c.month]
crimes[[length(crimes)+1]] <- res
}
}
}
}
crimes <- rbindlist(crimes)
#Fill Missings as 0s
template <- expand.grid(TRACT=unique(crimes$TRACT),type=unique(crimes$type),month=seq(1,12),year=unique(crimes$year))
crimes <- data.table(merge(template,crimes,all=T))
crimes[is.na(count),count:=0]

########################################################
# Load Sociodemographics from ACS Data
########################################################
#race/ethnicity
race <- fread(paste0(root,"ACS_16_5YR_DP05_with_ann.csv"))
race[,obs:=.I]
race <- race[obs>1]
race[,pop:=as.numeric(HC01_VC03)]
race[,hispanic:=as.numeric(HC03_VC88)]
race[,puertorican:=as.numeric(HC03_VC90)]
race[,mexican:=as.numeric(HC03_VC89)]
race[,black:=as.numeric(HC03_VC95)]
race[,white:=as.numeric(HC03_VC94)]
race[,nonwhite:=100-white]
race[,TRACT:=as.numeric(GEO.id2)-42101000000]
race <- race[,c("pop","hispanic","puertorican","mexican","black","white","nonwhite","TRACT")]
race[,non_pr_hispanic:=hispanic-puertorican]

##########################################
##define majority social group in each TRACT
race[(non_pr_hispanic > white) & (non_pr_hispanic > black) & (non_pr_hispanic > puertorican) ,Group:="Non-Puerto Rican Hispanic"]
race[(puertorican > white) & (puertorican > black) & (puertorican > non_pr_hispanic),Group:="Puerto Rican"]
race[(black > white) & (black > non_pr_hispanic) & (black > puertorican),Group:="Black"]
race[(white > non_pr_hispanic) & (white > black) & (white > puertorican),Group:="White"]


##########################################
#poverty
pov <- fread(paste0(root,"ACS_16_5YR_S1701_with_ann.csv"))
pov[,obs:=.I]
pov <- pov[obs>1]
pov[,poverty:=as.numeric(HC03_EST_VC01)]
pov[,TRACT:=as.numeric(GEO.id2)-42101000000]
pov <- pov[,c("poverty","TRACT")]

#collapse crime data to totals over time period 
t.crimes <- crimes[,.(count=sum(count)),by=.(TRACT,type)]
t.y.crimes <- crimes[,.(count=sum(count)),by=.(TRACT,type,year)]
t.y.crimes <- merge(t.y.crimes,race,by='TRACT',all=T)

#merge sociodemographics with crime data
t.crimes <- merge(t.crimes,race,by='TRACT',all=T)
t.crimes <- merge(t.crimes,shp@data,by='TRACT',all=T)
t.crimes <- merge(t.crimes,pov,by='TRACT',all=T)

########################################################
#Analysis
########################################################
#prepare shapefile
shp2 <- data.table(fortify(shp,region='TRACT'))
shp2[,TRACT:=as.numeric(id)]

#Outline of core narcotics neighorhood 
shp3 <- shp[shp$TRACT %in% c(19502,19501,17601,17602,17702,17701),]
shp3 <- unionSpatialPolygons(shp3,rep(1,6))

#Time trends in core neighborhood
c.crimes <- crimes[TRACT %in% c(19502,19501,17601,17602,17702,17701)]
c.crimes <- c.crimes[order(type,year,month)]
c.crimes[,time:=factor(paste0(year,"-",month))]
c.crimes <- c.crimes[,.(count=sum(count)),by=.(year,month,type,time)]

#save figures
pdf(paste0(root,"/figures/Figures_",Sys.Date(),".pdf"),width=20,height=14)

#############################################################################
#Figure 1 - Homicides in Ethnograophic Field Site
#############################################################################

######################################
#Figure 1A
##########################################
gg1a <- ggplot(c.crimes[year<2018 & type == "Homicide - Criminal"],aes(x=as.numeric(time),y=count)) +
  geom_bar(stat='identity',width=1) +  theme_bw() + 
  scale_x_continuous(breaks=seq(1,140,12),labels=seq(2006,2017,1)) + labs(y="Number of Incidents",x="Month",title="C) Number of Homicides Per Month")

######################################
#Figure 1B
##########################################
raw[,long:=lng]
dat <- raw[year %in% seq(2006,2017) & text_general_code=="Homicide - Criminal",c("lat","long")] 
dat <- dat[!is.na(lat)]
coordinates(dat) <- ~long+lat
dat <- SpatialPointsDataFrame(dat,data.frame(id=1:length(dat)))
proj4string(dat) <- CRS("+proj=longlat +ellps=WGS84")  
res <- data.table(over(dat, shp))
dat <- dat[res$TRACT %in% c(19502,19501,17601,17602,17702,17701),]


sbbox <- make_bbox(lon = shp2[TRACT %in% c(19502,19501,17601,17602,17702,17701),long], lat = shp2[TRACT %in% c(19502,19501,17601,17602,17702,17701),lat], f = .1)
sq_map <- get_map(location = sbbox,source = "stamen", maptype = "toner")
t.df <- data.table(lat=dat$lat,long=dat$long)

gg1b <- ggmap(sq_map) +
  geom_polygon(fill='steelblue4',alpha=.4,data=shp3,aes(x=long,y=lat,group=id)) +
  aesth + geom_jitter(size=5,data=t.df,aes(x=long,y=lat),alpha=.8,color='red')+
  coord_equal() +
  labs(y="",x="",title="B) Location of Homicides in Ethnographic Field Site") +
  theme(axis.title.x=element_blank(),axis.text.x=element_blank(),axis.ticks.x=element_blank()) +
  theme(axis.title.y=element_blank(),axis.text.y=element_blank(),axis.ticks.y=element_blank())

num.a <- nrow(dat)

######################################
#Figure 1C
##########################################
gg1c <- ggplot() +geom_polygon(fill='steelblue4',alpha=.8,data=shp3,aes(x=long,y=lat,group=id)) +
  geom_path(data=shp2,aes(x=long,y=lat,group=id),color="black") + aesth +
  coord_equal() +
  labs(y="",x="",title="A) Ethnographic Field Site Location") +
  theme(panel.border=element_blank(),axis.title.x=element_blank(),axis.text.x=element_blank(),axis.ticks.x=element_blank()) +
  theme(axis.title.y=element_blank(),axis.text.y=element_blank(),axis.ticks.y=element_blank()) 

grid.arrange(gg1a,gg1c,gg1b,top=
               textGrob(paste0(" Homicide Incidents in Ethnographic Field Site (",num.a," total)"),gp=gpar(fontsize=25,font=8)),
             layout_matrix=rbind(
               c(2,2,3,3,3),
               c(2,2,3,3,3),
               c(1,1,1,1,1)))

  
#############################################################################
#Figure 3 - Other incidents in field site
#############################################################################
gg.list <- list()

for (c.type in c("Narcotic / Drug Law Violations","Aggravated Assault Firearm","Weapon Violations")) {
gg <- ggplot(c.crimes[year<2018 & type ==c.type],aes(x=as.numeric(time),y=count)) +
  geom_bar(stat='identity',width=1) +  aesth + 
  scale_x_continuous(breaks=seq(1,140,12),labels=seq(2006,2017,1)) + 
  labs(y="Number of Incidents",x="Month",title=paste0(c.type),subtitle=" Incidents per Month") 
gg.list[[length(gg.list)+1]] <- gg

dat <- raw[year %in% seq(2006,2017) & text_general_code==c.type,c("lat","long")] 
dat <- dat[!is.na(lat)]
coordinates(dat) <- ~long+lat
dat <- SpatialPointsDataFrame(dat,data.frame(id=1:length(dat)))
proj4string(dat) <- CRS("+proj=longlat +ellps=WGS84")  
res <- data.table(over(dat, shp))
dat <- dat[res$TRACT %in% c(19502,19501,17601,17602,17702,17701),]

sbbox <- make_bbox(lon = shp2[TRACT %in% c(19502,19501,17601,17602,17702,17701),long], lat = shp2[TRACT %in% c(19502,19501,17601,17602,17702,17701),lat], f = .1)
sq_map <- get_map(location = sbbox,source = "stamen", maptype = "toner")
t.df <- data.table(lat=dat$lat,long=dat$long)

num.b <- nrow(dat)

gg <- ggmap(sq_map) +
  geom_polygon(size=3,fill='steelblue4',alpha=.2,data=shp3,aes(x=long,y=lat,group=id)) +
  aesth + geom_jitter(data=t.df,aes(x=long,y=lat),alpha=.8,color='red',size=3)+
  coord_equal() +
  labs(y="",x="",title=paste0(num.b," Total Incidents")) +
  theme(axis.title.x=element_blank(),axis.text.x=element_blank(),axis.ticks.x=element_blank()) +
  theme(axis.title.y=element_blank(),axis.text.y=element_blank(),axis.ticks.y=element_blank())


gg.list[[length(gg.list)+1]] <- gg


}

grid.arrange(gg.list[[1]],gg.list[[2]],gg.list[[3]],gg.list[[4]],gg.list[[5]],gg.list[[6]],
            layout_matrix=rbind(c(1,1,2),
                                c(3,3,4),
                                c(5,5,6)),
top=textGrob("Narcotics or Violence Related Incidents in Ethnographic Field Site",gp=gpar(fontsize=25,font=8)))

#############################################################################
#Figure 2 and S1 Figure -  City-wide maps of crime incidents, poverty, and racial groups
#############################################################################
options(scipen=999)
t.crimes[, group_short := Group]
t.crimes[group_short=='Non-Puerto Rican Hispanic', group_short := 'Non-PR Hisp']
t.crimes[group_short=='Puerto Rican', group_short := 'PR']
master_map <- as(shp, "sf") 

map_theme <- theme_minimal() + 
  theme(axis.title.x=element_blank(), axis.text.x=element_blank(), axis.ticks.x=element_blank(),
        axis.title.y=element_blank(),axis.text.y=element_blank(),axis.ticks.y=element_blank(),
        strip.background = element_blank(),strip.text.x = element_blank(),
        legend.text = element_text(size=6),legend.justification=c(0,0), legend.position=c(0.75,0.01), 
        legend.key.width=unit(1,"line"),legend.key.height=unit(0.8,"line"))

## Figure 2
#Crime Counts
gg.list <- list()
for(c.var in c("Homicide - Criminal","Narcotic / Drug Law Violations","Aggravated Assault Firearm","Weapon Violations")){
  brks <- quantile(t.crimes[type==c.var,count],probs=seq(0,1,.2))
  t.crimes[type==c.var,quints:=cut(count,breaks=brks,include.lowest = TRUE)]
  t.crimes[type==c.var,quints_label:=gsub(x=quints,pattern=",",replacement=" - ")]
  t.crimes[type==c.var,quints_label:=gsub(x=quints_label,pattern="]",replacement=" ")]
  t.crimes[type==c.var,quints_label:=gsub(x=quints_label,pattern="\\(",replacement=" ")]
  t.crimes <- t.crimes[order(count)]
  t.crimes[,quints_label:=factor(quints_label,levels=unique(t.crimes$quints_label))]
  map <- merge(master_map, t.crimes, by='TRACT')
gg <- ggplot(map[map$type==c.var, ]) +  geom_sf(aes(fill=quints_label), color='black', lwd=0) +
  scale_fill_viridis_d(name='') +  labs(title=c.var) + map_theme

gg.list[[length(gg.list)+1]] <- gg
}

#Poverty
brks <- quantile(t.crimes[,poverty],probs=seq(0,1,.2), na.rm=T)
t.crimes[is.na(poverty), poverty := 0]
t.crimes[,quints:=cut(poverty,breaks=brks,include.lowest = TRUE)]
t.crimes[,quints_label:=gsub(x=quints,pattern=",",replacement=" - ")]
t.crimes[,quints_label:=gsub(x=quints_label,pattern="]",replacement=" ")]
t.crimes[,quints_label:=gsub(x=quints_label,pattern="\\(",replacement=" ")]
t.crimes <- t.crimes[order(poverty)]
t.crimes[,quints_label:=factor(quints_label,levels=unique(t.crimes$quints_label))]
map <- merge(master_map, t.crimes, by='TRACT')
gg.list[[length(gg.list)+1]] <- ggplot(map) + 
  geom_sf(aes(fill=quints_label),
          color='black',
          lwd=0) +
  scale_fill_viridis_d(name='') + 
  labs(title='Percent under poverty line') + 
  map_theme

#Majority Social Group
t.crimes[, group_short := factor(group_short, levels=c('White','Black','Non-PR Hisp','PR'))]
map <- merge(master_map, t.crimes, by='TRACT')
gg.list[[length(gg.list)+1]] <- ggplot(map) + geom_sf(aes(fill=factor(group_short)), color='black',lwd=0) +
  scale_fill_viridis_d(name='') + labs(title='Majority social group') + map_theme + theme(legend.position=c(0.65,0.01))

grid.arrange(gg.list[[1]] + scale_fill_viridis_d(name='', option='plasma'),
             gg.list[[2]] + scale_fill_viridis_d(name='', option='plasma'),
             gg.list[[3]] + scale_fill_viridis_d(name='', option='plasma'),
             gg.list[[4]] + scale_fill_viridis_d(name='', option='plasma'),
             gg.list[[5]] + scale_fill_viridis_d(name='', option='plasma'),
             gg.list[[6]] + scale_fill_viridis_d(name='', option='plasma'),
             ncol=3)

## S1 Figure
gg.list <- list()

for(c.var in c("Homicide - Criminal","Narcotic / Drug Law Violations","Aggravated Assault Firearm","Weapon Violations")){
  map <- merge(master_map, t.crimes, by='TRACT')
  gg <- ggplot(map[map$type==c.var, ]) + geom_sf(aes(fill=count),color='black',lwd=0) +scale_fill_viridis(name='') + labs(title=c.var) + map_theme
  gg.list[[length(gg.list)+1]] <- gg
}

map <- merge(master_map, t.crimes, by='TRACT')
gg.list[[length(gg.list)+1]] <- ggplot(map) + geom_sf(aes(fill=poverty),color='black',lwd=0) + scale_fill_viridis(name='') + 
  labs(title='Percent under poverty line') +  map_theme

t.crimes[, group_short := factor(group_short, levels=c('White','Black','Non-PR Hisp','PR'))]
map <- merge(master_map, t.crimes, by='TRACT')
gg.list[[length(gg.list)+1]] <- ggplot(map) + geom_sf(aes(fill=factor(group_short)),color='black', lwd=0) +
  scale_fill_viridis_d(name='') +  labs(title='Majority Social Group') +  map_theme + 
  theme(legend.position=c(0.65,0.01))

grid.arrange(gg.list[[1]] + scale_fill_viridis(name='', option='plasma'),
             gg.list[[2]] + scale_fill_viridis(name='', option='plasma'),
             gg.list[[3]] + scale_fill_viridis(name='', option='plasma'),
             gg.list[[4]] + scale_fill_viridis(name='', option='plasma'),
             gg.list[[5]] + scale_fill_viridis(name='', option='plasma'),
             gg.list[[6]] + scale_fill_viridis_d(name='', option='plasma'),
             ncol=3)

#############################################################################
#Figure 4 -Average Crime Levels by Poverty Gradient
#############################################################################
c.groups <- c("White","Black","Puerto Rican")
t.crimes[,Group:=factor(Group,levels=c("Black","White","Puerto Rican"))]

#Run regression for each crime count cateogory, save predictions
predz <- data.table()
for (c.type in unique(c.crimes$type)) {
mod <- glm(count ~ poverty + poverty:factor(Group)+Group, family="poisson", data=t.crimes[type==c.type & Group %in% c.groups])
temp <- data.table(expand.grid(Group=c("White","Puerto Rican","Black"),poverty=seq(0,60,1)))
temp[,pred:=predict.glm(mod,newdata = temp,type="response")]
temp[,pred_se:=predict.glm(mod,newdata = temp,se.fit=T,type="response")$se.fit]
temp[,pred_upper:=pred+(1.96*pred_se)]
temp[,pred_lower:=pred-(1.96*pred_se)]
temp[,Reg:=c.type]
predz <- rbind(predz,temp)
exp(summary(mod)$coefficients)
}


#Calculate Average Crime Levels by Poverty Gradient
t.crimes[,pov_cat:=floor(poverty/10)*10]
t.crimes[pov_cat>60,pov_cat:=60]
c.p <- t.crimes[,.(count=weighted.mean(x=count,w=pop,na.rm=T)),by=.(pov_cat,Group,type)]
color.vals <- c("White"= "forestgreen","Puerto Rican"="Blue","Black"="salmon")
predz[,type:=Reg]


gg1 <- ggplot(c.p[Group%in%c.groups],aes(x=pov_cat,y=count,fill=Group)) + geom_bar(stat='identity',position='dodge',width=9) + aesth + 
  labs(title="Poverty-Crime Gradients",y="Average Incidents per Tract",x="Poverty") + 
  scale_x_continuous(breaks=seq(0,60,10),labels=c(paste0(seq(0,50,10)," - ",seq(9,59,10),"%"),"60+%")) + 
  facet_wrap(~type,scales="free") + aesth + theme(legend.position = "top") +
 geom_ribbon(data=predz[Group!="Puerto Rican"|poverty>19],aes(x=poverty,y=pred,ymax=pred_upper,ymin=pred_lower,color=Group,fill=Group),alpha=.3) +
  geom_line(data=predz[Group!="Puerto Rican"|poverty>19],aes(x=poverty,y=pred,ymax=pred_upper,ymin=pred_lower,color=Group,fill=Group),alpha=.3) +
     scale_color_manual(name="",values=color.vals) + scale_fill_manual(name="",values=color.vals) + guides(color=F)
print(gg1)

#############################################################################
#Figure 5 - Ratios of Violence and Narcotics at 60% Poverty
#############################################################################
ratios <- predz[poverty==60,c("Group","poverty","pred","pred_se","type")]
draws.list <- list()
for (i in 1:nrow(ratios)) {
draws <- cbind(ratios[i],draw=seq(1,1000),data.table(value=rnorm(1000,ratios[i,pred],ratios[i,pred_se])))
draws.list[[i]] <- draws
}
draws <- rbindlist(draws.list)
draws <- dcast.data.table(type+draw~Group,data=draws)
draws[,rat_PR_wh:=`Puerto Rican`/White]
draws[,rat_PR_bl:=`Puerto Rican`/Black]
draws[,rat_bl_wh:=Black/White]
ratios <- melt.data.table(draws[,c("type","draw","rat_PR_wh","rat_PR_bl","rat_bl_wh")],id.vars=c("type","draw"),variable.name = "Ratio")
ratios <- ratios[,.(Ratio_mean=mean(value),upper=quantile(value,.975),lower=quantile(value,.025)),by=.(type,Ratio)]

ratios[,Ratio:=factor(Ratio,levels=c("rat_PR_wh","rat_bl_wh","rat_PR_bl"),labels=c("Perto Rican / White","Black / White","Puerto Rican / Black"))]

gg1 <- ggplot(ratios,aes(x=paste0(Ratio," ",round(Ratio_mean,1)," (",round(lower,1),"-",round(upper,1),")"),y=Ratio_mean,ymax=upper,ymin=lower)) + 
geom_pointrange() + coord_flip() + scale_y_continuous(breaks = seq(0,13,1)) +
theme_bw() + geom_hline(aes(yintercept=1),linetype='longdash') + labs(y="Ratio",x="") + facet_wrap(~type,ncol=1,scales="free_y") 
print(gg1)

dev.off()
